# Supplementary material for: Metastatic pancreatic neuroendocrine tumors feature elevated T cell infiltration
Source: JCI Insight. 2022 Dec 8;7(23):e160130. doi: 10.1172/jci.insight.160130 (PMC9746918; doi:10.1172/jci.insight.160130)
Supplement: Supplemental table 1 [file jciinsight-7-160130-s088.xlsx]

## Sheet: Sheet1
Study ID	Sex	AGE	Ethnicity	Smoking Status	ETOH	Familial Syndrome	Personal History	Functional Status	Patient Status	Follow Up (Months)	Progression At Follow Up	Positive Margins	Peri-Pancreatic Soft Tissue Invasion	Diagnosis	Grade (WHO 2017)	Perineural Invasion	Primary Tumor Size (cm)	Primary Tumor location	Vascular invasion	Mitotic Count	KI67 (%)	Small Vessel Invasion	Venous Invasion	AJCC Staging (7th edition)	T Stage	N Stage	M Stage (AJCC)	Mets Location
Loc_1	F	59	Unknown	Never Smoker	No history of chronic alcohol consumption	No	No	Insulinoma	Lost at follow up	7	No progression at follow up	Absent	Absent	Well-differntiated pancreatic endocrine neoplasm	Grade 1	Absent	1.3	Body	Absent	<4/10	<1	No	No	1	T1	NX	M0	None
Loc_2	M	67	White	Never Smoker	No history of chronic alcohol consumption	No	No	Insulinoma	Alive without disease	11	No progression at follow up	Absent	Absent	Well-differntiated pancreatic endocrine neoplasm	Grade 1	Absent	1	Uncinate	Absent	0	1	No	No	1	T1	NX	M0	None
Loc_3	M	55	Hispanic	Never Smoker	Occasional alcohol consumpion	No	No	No	Lost at follow up	33	No progression at follow up	Absent	Absent	Well-differntiated pancreatic endocrine neoplasm	Grade 1	Absent	4	Tail	Absent	<2/50	<1	No	No	1	T2	N0	M0	None
Loc_4	M	28	Black	Never Smoker	No history of chronic alcohol consumption	No	No	Insulinoma	Lost at follow up	13	No progression at follow up	Absent	Absent	Well-differntiated pancreatic endocrine neoplasm	Grade 2	Absent	2	Uncinate	Absent	<2/10	3	No	No	1	T1	NX	M0	None
Loc_5	M	51	White	Unknown	Unknown	No	No	No	Lost at follow up	11	No progression at follow up	Absent	Present	Well-differntiated pancreatic endocrine neoplasm	Grade 2	Absent	2.5	Body	Absent	Not documented	5	No	No	2	T3	N0	M0	None
Loc_6	M	56	White	Never Smoker	No history of chronic alcohol consumption	No	No	No	Alive with disease	81	Progression at follow up	Present	Absent	Well-differntiated pancreatic endocrine neoplasm	Grade 2	Present	2.5	Tail	Absent	>4/10	10	No	No	1	T2	N0	M0	None
Loc_7	F	56	White	Never Smoker	No history of chronic alcohol consumption	No	No	No	Lost at follow up	4	No progression at follow up	Absent	Absent	Well-differntiated pancreatic endocrine neoplasm	Grade 1	Absent	3.8	Tail	Absent	<4/10	<2	No	No	1	T2	N0	M0	None
Loc_8	M	51	White	Never Smoker	Current weekly alcohol use	No	No	No	Alive without disease	78	No progression at follow up	Absent	Absent	Well-differntiated pancreatic endocrine neoplasm	Grade 2	Absent	1.6	Tail	Absent	<4/10	4	No	No	1	T1	N0	M0	None
Loc_9	M	70	Unknown	Unknown	Unknown	No	No	No	Lost at follow up	1	No progression at follow up	Absent	Absent	Well-differntiated pancreatic endocrine neoplasm	Grade 2	Absent	4	Uncinate	Absent	<4/10	16	No	Not documented	1	T2	N0	M0	None
Loc_10	M	31	Unknown	Unknown	Current weekly alcohol use	No	No	Insulinoma	Lost at follow up	6	No progression at follow up	Absent	Absent	Well-differntiated pancreatic endocrine neoplasm	Grade 1	Absent	3.9	Uncinate	Absent	<4/10	<5	No	Not documented	1	T2	N0	M0	None
Loc_11	F	36	White	Never Smoker	Current weekly alcohol use	No	No	Insulinoma	Alive without disease	98	No progression at follow up	Absent	Absent	Well-differntiated pancreatic endocrine neoplasm	Grade 1	Absent	5	Tail	Absent	<4/10	<2	No	No	1	T2	N0	M0	None
Loc_12	F	23	Unknown	Never Smoker	Current alcohol use, unknown amount	No	No	Insulinoma	Lost at follow up	4	No progression at follow up	Present	Absent	Well-differntiated pancreatic endocrine neoplasm	Grade 2	Not Documented	1.5	Body	Absent	8/10.	14	No	Not documented	1	T1	NX	M0	None
Loc_13	F	52	Unknown	Unknown	Unknown	Unknown	Unknown	Insulinoma	Lost at follow up	5	No progression at follow up	Absent	Absent	Well-differntiated pancreatic endocrine neoplasm	Grade 2	Absent	2.5	Tail	Absent	<2/50	5	No	No	1	T2	NX	M0	None
Loc_14	M	61	Unknown	Never Smoker	No history of chronic alcohol consumption	No	No	No	Lost at follow up	29	No progression at follow up	Absent	Absent	Well-differntiated pancreatic endocrine neoplasm	Grade 1	Absent	1.8	Head	Absent	<4/10	<1	No	No	1	T1	N0	M0	None
Loc_15	M	67	White	Never Smoker	Current weekly alcohol use	No	No	No	Lost at follow up	0	No progression at follow up	Absent	Absent	Well-differntiated pancreatic endocrine neoplasm	Grade 2	Absent	2.7	Head	Absent	<4/10	10	No	No	1	T2	N0	M0	None
Met_1	F	36	White	Former Smoker	No history of chronic alcohol consumption	No	No	VIPoma	Alive without disease	225	Progression at follow up	Absent	Present	Well-differntiated pancreatic endocrine neoplasm	Grade 2	Not Documented	6.5	Tail/body	Not documented	Not documented	10	Not documented	Not documented	4	T3	NX	M1	Liver
Met_2	F	74	White	Former Smoker	No history of chronic alcohol consumption	No	No	No	Dead	34	Progression at follow up	Absent	Present	Well-differntiated pancreatic endocrine neoplasm	Grade 3	Present	8	Head	Present	>4/10	50	Yes	Yes	2	T3	N1A	M0	LN
Met_3	M	28	Black	Former Smoker	No history of chronic alcohol consumption	No	No	No	Alive with disease	48	Progression at follow up	Absent	Present	Well-differntiated pancreatic endocrine neoplasm	Grade 2	Present	2.5	Head	Present	>4/10	10-15	Yes	Yes	4	T3	N1B	M1	Liver, LN
Met_4	Unknown	Unknown	Unknown	Unknown	Unknown	Unknown	Unknown	Unknown	Unknown	Unknown	Unknown	Unknown	Unknown	Well-differntiated pancreatic endocrine neoplasm	Grade 3	Unknown	1.7	Unknown	Unknown	Unknown	>20%	Unkown	Unknown	4	Unknown	Unknown	M1	Liver
Met_5	M	36	White	Current Smoker	Current weekly alcohol use	No	No	No	Lost at follow up	14	No progression at follow up	Absent	Present	Well-differntiated pancreatic endocrine neoplasm	Grade 1	Not Documented	4.2	Body	Present	<2/10	<3	Not documented	Not documented	4	T3	N1B	M1	Liver, LN
Met_6	F	74	Unknown	Never Smoker	Unknown	No	No	No	Lost at follow up	0	No progression at follow up	Absent	Absent	Well-differntiated pancreatic endocrine neoplasm	Grade 2	Present	4.3	Body	Present	<4/10	4	Yes	Yes	2	T2	N1B	M0	LN
Met_7	F	79	Unknown	Former Smoker	Occasional alcohol consumpion	No	No	No	Lost at follow up	3	Progression at follow up	Absent	Absent	Well-differntiated pancreatic endocrine neoplasm	Grade 2	Absent	2	Tail	Absent	<4/10	>5	No	No	4	T1	N1B	M1	Liver, LN
